# Supplementary material for: Graphene Formation through Pulsed Wire Discharge of Graphite Strips in Water: Exfoliation Mechanism
Source: Nanomaterials (Basel). 2021 May 6;11(5):1223. doi: 10.3390/nano11051223 (PMC8148139; doi:10.3390/nano11051223)
Supplement: Supplementary file 1 [file nanomaterials-11-01223-s001.zip]

Archive with 2 entries (2 files):
- Video S2.avi
- Video S1.avi
